# Supplementary material for: Identification and characterization of N6‐methyladenosine modification of circRNAs in glioblastoma
Source: J Cell Mol Med. 2021 Jun 27;25(15):7204–17. doi: 10.1111/jcmm.16750 (PMC8335669; doi:10.1111/jcmm.16750)
Supplement: Supplementary file 4 — Tab S3 [file JCMM-25-7204-s005.xlsx]

## Sheet: Sheet1
Column A-R: differentially m6A results (fc cutoff: 2.0, pvalue cutoff: 0.00001) Column S-BD: differentially circRNA expression results (fc cutoff: 2.0, pvalue cutoff: 0.05) Column BE-BI: MACS peak results.
																														Table S3. Combined analysis of m6A-seq and RNA-seq data based on circRNAs(hyper-up)
differentially m6A results																		differentially circRNA expression results
chrom	txStart	txEnd	PeakID	score	Peak_length	circRNA	Foldchange	P_value	FDR	Regulation	circBaseID	source	best_transcript	GeneName	Catalog	predicted_sequence_length	circRNA_associated_diseases	CircRNAID	logFC	logCPM	F	PValue	FDR	regulation	A1.Input	A2.Input	A3.Input	A4.Input	A5.Input	B1.Input	B2.Input	B3.Input	B4.Input	B5.Input	A1.Input	A2.Input	A3.Input	A4.Input	A5.Input	B1.Input	B2.Input	B3.Input	B4.Input	B5.Input	chrom	txStart	txEnd	strand	circBaseID
chr14	64465631	64465640	diffreps_peak_462463	7.62577	9	chr14:64465632-64488746+	7.98103	2.36715e-08	1.76328e-06	up	hsa_circ_0102376	circBase	NM_015180	SYNE2	exonic	2171		chr14:64465632-64488746+	6.50201	7.86533	4.1369	0.0419623	0.130606	up	0	0	0	33	0	0	0	0	0	0	2.94167	2.94167	2.94167	10.7538	2.94167	2.94167	2.94167	2.94167	2.94167	2.94167	chr14	64465631	64488746	+	hsa_circ_0102376
chr14	64467279	64467437	diffreps_peak_462465	6.76665	158	chr14:64465632-64488746+	6.38937	1.71138e-07	5.43669e-06	up	hsa_circ_0102376	circBase	NM_015180	SYNE2	exonic	2171		chr14:64465632-64488746+	6.50201	7.86533	4.1369	0.0419623	0.130606	up	0	0	0	33	0	0	0	0	0	0	2.94167	2.94167	2.94167	10.7538	2.94167	2.94167	2.94167	2.94167	2.94167	2.94167	chr14	64465631	64488746	+	hsa_circ_0102376
chr14	64476683	64476834	diffreps_peak_462475	6.38745	151	chr14:64465632-64488746+	5.7846	4.09781e-07	1.04823e-05	up	hsa_circ_0102376	circBase	NM_015180	SYNE2	exonic	2171		chr14:64465632-64488746+	6.50201	7.86533	4.1369	0.0419623	0.130606	up	0	0	0	33	0	0	0	0	0	0	2.94167	2.94167	2.94167	10.7538	2.94167	2.94167	2.94167	2.94167	2.94167	2.94167	chr14	64465631	64488746	+	hsa_circ_0102376
chr14	64473760	64473780	diffreps_peak_462473	6.48135	20	chr14:64465632-64488746+	5.76522	3.30106e-07	8.8466e-06	up	hsa_circ_0102376	circBase	NM_015180	SYNE2	exonic	2171		chr14:64465632-64488746+	6.50201	7.86533	4.1369	0.0419623	0.130606	up	0	0	0	33	0	0	0	0	0	0	2.94167	2.94167	2.94167	10.7538	2.94167	2.94167	2.94167	2.94167	2.94167	2.94167	chr14	64465631	64488746	+	hsa_circ_0102376
chr14	64484312	64484474	diffreps_peak_462479	6.68438	162	chr14:64465632-64488746+	5.6795	2.06835e-07	6.22073e-06	up	hsa_circ_0102376	circBase	NM_015180	SYNE2	exonic	2171		chr14:64465632-64488746+	6.50201	7.86533	4.1369	0.0419623	0.130606	up	0	0	0	33	0	0	0	0	0	0	2.94167	2.94167	2.94167	10.7538	2.94167	2.94167	2.94167	2.94167	2.94167	2.94167	chr14	64465631	64488746	+	hsa_circ_0102376
chr14	64483190	64483349	diffreps_peak_462478	6.88079	159	chr14:64465632-64488746+	5.29242	1.31587e-07	4.55072e-06	up	hsa_circ_0102376	circBase	NM_015180	SYNE2	exonic	2171		chr14:64465632-64488746+	6.50201	7.86533	4.1369	0.0419623	0.130606	up	0	0	0	33	0	0	0	0	0	0	2.94167	2.94167	2.94167	10.7538	2.94167	2.94167	2.94167	2.94167	2.94167	2.94167	chr14	64465631	64488746	+	hsa_circ_0102376
chr14	64473821	64473940	diffreps_peak_462474	6.66357	119	chr14:64465632-64488746+	5.16781	2.16986e-07	6.44321e-06	up	hsa_circ_0102376	circBase	NM_015180	SYNE2	exonic	2171		chr14:64465632-64488746+	6.50201	7.86533	4.1369	0.0419623	0.130606	up	0	0	0	33	0	0	0	0	0	0	2.94167	2.94167	2.94167	10.7538	2.94167	2.94167	2.94167	2.94167	2.94167	2.94167	chr14	64465631	64488746	+	hsa_circ_0102376
chr14	64468651	64468799	diffreps_peak_462467	6.81151	148	chr14:64465632-64488746+	4.90942	1.54344e-07	5.06081e-06	up	hsa_circ_0102376	circBase	NM_015180	SYNE2	exonic	2171		chr14:64465632-64488746+	6.50201	7.86533	4.1369	0.0419623	0.130606	up	0	0	0	33	0	0	0	0	0	0	2.94167	2.94167	2.94167	10.7538	2.94167	2.94167	2.94167	2.94167	2.94167	2.94167	chr14	64465631	64488746	+	hsa_circ_0102376
chr14	64469437	64469840	diffreps_peak_462468	6.14858	403	chr14:64465632-64488746+	4.49263	7.10262e-07	1.64417e-05	up	hsa_circ_0102376	circBase	NM_015180	SYNE2	exonic	2171		chr14:64465632-64488746+	6.50201	7.86533	4.1369	0.0419623	0.130606	up	0	0	0	33	0	0	0	0	0	0	2.94167	2.94167	2.94167	10.7538	2.94167	2.94167	2.94167	2.94167	2.94167	2.94167	chr14	64465631	64488746	+	hsa_circ_0102376
chr7	100410368	100410616	diffreps_peak_1445611	5.91901	248	chr7:100410369-100410830-	4.03479	1.205e-06	2.57122e-05	up	hsa_circ_0001730	circBase	NM_004444	EPHB4	exonic	362	Duchenne muscular dystrophy (DMD), autism spectrum disorder (ASD), breast cancer, uveal melanoma	chr7:100410369-100410830-	7.54275	8.70378	6.03871	0.0139983	0.130606	up	15	0	0	0	48	0	0	0	0	0	10.5587	2.94167	2.94167	2.94167	11.0147	2.94167	2.94167	2.94167	2.94167	2.94167	chr7	100410368	100410830	-	hsa_circ_0001730
chr7	65432717	65432720	diffreps_peak_1420001	7.00169	3	chr7:65429310-65432894-	3.81443	9.96119e-08	3.80588e-06	up	hsa_circ_0001712	circBase	NM_000181	GUSB	exonic	313		chr7:65429310-65432894-	7.36421	8.55188	5.84061	0.0156633	0.130606	up	16	0	0	0	36	0	0	0	0	0	10.6514	2.94167	2.94167	2.94167	10.6015	2.94167	2.94167	2.94167	2.94167	2.94167	chr7	65429309	65432894	-	hsa_circ_0001712
chr13	21742126	21742538	diffreps_peak_389337	7.03631	412	chr13:21742127-21742538-	3.77155	9.19787e-08	3.62067e-06	up	hsa_circ_0000467	circBase	NM_145061	SKA3	exonic	412	Alzheimer's disease, B-cell lymphoma, Hodgkin's lymphoma, Polycystic Kidney Disease, T-cell leukemia, autism spectrum disorder (ASD), breast cancer, chronic lymphocytic leukemia (CLL), chronic myeloid leukemia (CML), colorectal cancer, diffuse large B-cell lymphoma (DLBCL), follicular lymphoma (FL), gastric cancer (stomach cancer), glioma, hepatocellular carcinoma (HCC), kidney cancer, lung cance…	chr13:21742127-21742538-	6.37026	7.76628	3.88464	0.0487342	0.130606	up	0	20	0	0	0	0	0	0	0	0	2.94167	10.6249	2.94167	2.94167	2.94167	2.94167	2.94167	2.94167	2.94167	2.94167	chr13	21742126	21742538	-	hsa_circ_0000467
chr9	4125733	4125941	diffreps_peak_1565489	6.49103	208	chr9:4117768-4125941-	3.57216	3.22827e-07	8.69423e-06	up	hsa_circ_0007368	circBase	NM_152629	GLIS3	exonic	1322		chr9:4117768-4125941-	7.39408	8.57708	5.8733	0.0153751	0.130606	up	5	0	0	52	0	0	0	0	0	0	8.9884	2.94167	2.94167	11.4075	2.94167	2.94167	2.94167	2.94167	2.94167	2.94167	chr9	4117767	4125941	-	hsa_circ_0007368
chr10	96005702	96006378	diffreps_peak_199962	5.17343	676	chr10:96005703-96006378+	3.519	6.70764e-06	0.000116407	up	hsa_circ_0019225	circBase	NM_016341	PLCE1	exonic	676		chr10:96005703-96006378+	7.48977	8.65841	5.98023	0.0144699	0.130606	up	15	0	0	0	45	0	0	0	0	0	10.5587	2.94167	2.94167	2.94167	10.922	2.94167	2.94167	2.94167	2.94167	2.94167	chr10	96005702	96006378	+	hsa_circ_0019225
chr11	95825055	95826060	diffreps_peak_281254	5.6162	1005	chr11:95825056-95826681-	3.51329	2.41992e-06	4.71912e-05	up	hsa_circ_0024085	circBase	NM_032427	MAML2	exonic	1626		chr11:95825056-95826681-	7.29752	8.49585	5.76606	0.0163416	0.130606	up	18	0	2	0	25	0	0	0	0	0	10.8206	2.94167	7.11771	2.94167	10.0786	2.94167	2.94167	2.94167	2.94167	2.94167	chr11	95825055	95826681	-	hsa_circ_0024085
chr4	178274461	178274882	diffreps_peak_1176991	7.40389	421	chr4:178274462-178274882+	3.49229	3.94556e-08	2.25343e-06	up	hsa_circ_0001459	circBase	NM_018248	NEIL3	exonic	421		chr4:178274462-178274882+	6.80723	8.09733	4.81639	0.0281942	0.130606	up	8	17	0	0	0	0	0	0	0	0	9.65827	10.3916	2.94167	2.94167	2.94167	2.94167	2.94167	2.94167	2.94167	2.94167	chr4	178274461	178274882	+	hsa_circ_0001459
chr10	91511102	91511228	diffreps_peak_197346	6.58258	126	chr10:91511103-91522592+	3.38115	2.61469e-07	7.40127e-06	up	hsa_circ_0019079	circBase	NM_016195	KIF20B	exonic	893		chr10:91511103-91522592+	6.76389	8.06348	4.71434	0.029916	0.130606	up	5	20	0	0	0	0	0	0	0	0	8.9884	10.6249	2.94167	2.94167	2.94167	2.94167	2.94167	2.94167	2.94167	2.94167	chr10	91511102	91522592	+	hsa_circ_0019079
chr7	138204061	138204066	diffreps_peak_1468861	6.74823	5	chr7:138199957-138223548+	3.35088	1.78553e-07	5.6013e-06	up	hsa_circ_0082579	circBase	NM_003852	TRIM24	exonic	660		chr7:138199957-138223548+	7.24134	8.44899	5.69376	0.0170284	0.130606	up	16	0	0	0	30	0	0	0	0	0	10.6514	2.94167	2.94167	2.94167	10.3399	2.94167	2.94167	2.94167	2.94167	2.94167	chr7	138199956	138223548	+	hsa_circ_0082579
chr10	91514274	91514430	diffreps_peak_197348	6.39201	156	chr10:91511103-91522592+	3.24538	4.05499e-07	1.03978e-05	up	hsa_circ_0019079	circBase	NM_016195	KIF20B	exonic	893		chr10:91511103-91522592+	6.76389	8.06348	4.71434	0.029916	0.130606	up	5	20	0	0	0	0	0	0	0	0	8.9884	10.6249	2.94167	2.94167	2.94167	2.94167	2.94167	2.94167	2.94167	2.94167	chr10	91511102	91522592	+	hsa_circ_0019079
chr11	95826661	95826681	diffreps_peak_281256	6.39232	20	chr11:95825056-95826681-	3.2351	4.05209e-07	1.03923e-05	up	hsa_circ_0024085	circBase	NM_032427	MAML2	exonic	1626		chr11:95825056-95826681-	7.29752	8.49585	5.76606	0.0163416	0.130606	up	18	0	2	0	25	0	0	0	0	0	10.8206	2.94167	7.11771	2.94167	10.0786	2.94167	2.94167	2.94167	2.94167	2.94167	chr11	95825055	95826681	-	hsa_circ_0024085
[truncated: 11 more columns]
