# Supplementary material for: Identification and characterization of N6‐methyladenosine modification of circRNAs in glioblastoma
Source: J Cell Mol Med. 2021 Jun 27;25(15):7204–17. doi: 10.1111/jcmm.16750 (PMC8335669; doi:10.1111/jcmm.16750)
Supplement: Supplementary file 5 — Tab S4 [file JCMM-25-7204-s006.xlsx]

## Sheet: Sheet1
Column A-R: differentially m6A results (fc cutoff: 2.0, pvalue cutoff: 0.00001) Column S-BD: differentially circRNA expression results (fc cutoff: 2.0, pvalue cutoff: 0.05) Column BE-BI: MACS peak results.
																														Table S4. Combined analysis of m6A-seq and RNA-seq data based on circRNAs(hyper-up)
differentially m6A results																		differentially circRNA expression results
chrom	txStart	txEnd	PeakID	score	Peak_length	circRNA	Foldchange	P_value	FDR	Regulation	circBaseID	source	best_transcript	GeneName	Catalog	predicted_sequence_length	circRNA_associated_diseases	CircRNAID	logFC	logCPM	F	PValue	FDR	regulation	A1.Input	A2.Input	A3.Input	A4.Input	A5.Input	B1.Input	B2.Input	B3.Input	B4.Input	B5.Input	A1.Input	A2.Input	A3.Input	A4.Input	A5.Input	B1.Input	B2.Input	B3.Input	B4.Input	B5.Input	chrom	txStart	txEnd	strand	circBaseID
chr5	38518561	38518920	diffreps_peak_1199736	7.03696	359	chr5:38481401-38530768-	6.95842	9.18417e-08	3.61792e-06	up	hsa_circ_0129039	circBase	NM_002310	LIFR	sense overlapping	49368		chr5:38481401-38530768-	-7.5655	8.72809	4.95966	0.025949	0.130606	down	0	0	0	0	0	0	87	0	0	33	2.94167	2.94167	2.94167	2.94167	2.94167	2.94167	10.9187	2.94167	2.94167	10.7334	chr5	38481400	38530768	-	hsa_circ_0129039
chr9	18371961	18372400	diffreps_peak_1573491	6.81805	439	chr9:18336330-18382644+	3.95179	1.52037e-07	5.00971e-06	up	hsa_circ_0138370	circBase	GSE61474_TCONS_00326176	GSE61474_XLOC_062830	intronic	46315		chr9:18336330-18382644+	-7.05023	8.29782	4.34561	0.0371087	0.130606	down	0	0	0	0	0	0	77	0	0	16	2.94167	2.94167	2.94167	2.94167	2.94167	2.94167	10.7432	2.94167	2.94167	9.69594	chr9	18336329	18382644	+	hsa_circ_0138370
chr5	38520161	38521600	diffreps_peak_1199738	5.30084	1439	chr5:38481401-38530768-	3.29815	5.00221e-06	8.97181e-05	up	hsa_circ_0129039	circBase	NM_002310	LIFR	sense overlapping	49368		chr5:38481401-38530768-	-7.5655	8.72809	4.95966	0.025949	0.130606	down	0	0	0	0	0	0	87	0	0	33	2.94167	2.94167	2.94167	2.94167	2.94167	2.94167	10.9187	2.94167	2.94167	10.7334	chr5	38481400	38530768	-	hsa_circ_0129039
chr5	38521641	38522260	diffreps_peak_1199739	6.42176	619	chr5:38481401-38530768-	2.83659	3.78652e-07	9.85099e-06	up	hsa_circ_0129039	circBase	NM_002310	LIFR	sense overlapping	49368		chr5:38481401-38530768-	-7.5655	8.72809	4.95966	0.025949	0.130606	down	0	0	0	0	0	0	87	0	0	33	2.94167	2.94167	2.94167	2.94167	2.94167	2.94167	10.9187	2.94167	2.94167	10.7334	chr5	38481400	38530768	-	hsa_circ_0129039
chr2	120914061	120916700	diffreps_peak_811384	5.69768	2639	chr2:120885264-120932576+	2.1812	2.00595e-06	4.00446e-05	up	hsa_circ_0006834	circBase	NM_020909	EPB41L5	sense overlapping	47313		chr2:120885264-120932576+	-7.9389	9.05416	5.32401	0.0210369	0.130606	down	0	0	0	0	0	52	0	0	59	47	2.94167	2.94167	2.94167	2.94167	2.94167	10.087	2.94167	2.94167	10.2435	11.2417	chr2	120885263	120932576	+	hsa_circ_0006834
chr1	118449341	118451460	diffreps_peak_77697	6.68395	2119	chr1:118413069-118463047-	2.09323	2.07037e-07	6.22444e-06	up	hsa_circ_0110608	circBase	NM_017686	GDAP2	sense overlapping	49979		chr1:118413069-118463047-	-6.83114	8.12333	3.97996	0.0460491	0.130606	down	0	0	0	0	0	16	39	0	40	3	2.94167	2.94167	2.94167	2.94167	2.94167	8.40929	9.76815	2.94167	9.68715	7.33768	chr1	118413068	118463047	-	hsa_circ_0110608
[truncated: 11 more columns]
