# Supplementary material for: Identification and characterization of N6‐methyladenosine modification of circRNAs in glioblastoma
Source: J Cell Mol Med. 2021 Jun 27;25(15):7204–17. doi: 10.1111/jcmm.16750 (PMC8335669; doi:10.1111/jcmm.16750)
Supplement: Supplementary file 6 — Tab S5 [file JCMM-25-7204-s007.xlsx]

## Sheet: Sheet1
Column A-R: differentially m6A results (fc cutoff: 2.0, pvalue cutoff: 0.00001) Column S-BD: differentially circRNA expression results (fc cutoff: 2.0, pvalue cutoff: 0.05) Column BE-BI: MACS peak results.
																														Table S5. Combined analysis of m6A-seq and RNA-seq data based on circRNAs(hypo-up)
differentially m6A results																		differentially circRNA expression results
chrom	txStart	txEnd	PeakID	score	Peak_length	circRNA	Foldchange	P_value	FDR	Regulation	circBaseID	source	best_transcript	GeneName	Catalog	predicted_sequence_length	circRNA_associated_diseases	CircRNAID	logFC	logCPM	F	PValue	FDR	regulation	A1.Input	A2.Input	A3.Input	A4.Input	A5.Input	B1.Input	B2.Input	B3.Input	B4.Input	B5.Input	A1.Input	A2.Input	A3.Input	A4.Input	A5.Input	B1.Input	B2.Input	B3.Input	B4.Input	B5.Input	chrom	txStart	txEnd	strand	circBaseID
chr12	99640081	99640580	diffreps_peak_365477	7.62541	499	chr12:99638120-99640642-	14.88	2.36911e-08	1.76372e-06	down	hsa_circ_0099689	circBase	NM_152788	ANKS1B	exonic	663		chr12:99638120-99640642-	6.58601	7.92836	4.29122	0.0383139	0.130606	up	0	0	0	35	0	0	0	0	0	0	2.94167	2.94167	2.94167	10.8383	2.94167	2.94167	2.94167	2.94167	2.94167	2.94167	chr12	99638119	99640642	-	hsa_circ_0099689
chr5	73930508	73930540	diffreps_peak_1219768	5.82724	32	chr5:73930509-73932323-	8.53424	1.48853e-06	3.08611e-05	down	hsa_circ_0006859	circBase	NM_003633	ENC1	exonic	1815		chr5:73930509-73932323-	7.34926	8.53928	5.8247	0.0158056	0.130606	up	11	1	0	0	45	0	0	0	0	0	10.114	6.43049	2.94167	2.94167	10.922	2.94167	2.94167	2.94167	2.94167	2.94167	chr5	73930508	73932323	-	hsa_circ_0006859
chr16	80718434	80719026	diffreps_peak_590629	6.64147	592	chr16:80718435-80719026-	7.26278	2.28311e-07	6.68864e-06	down	hsa_circ_0004087	circBase	NM_152342	CDYL2	exonic	592		chr16:80718435-80719026-	7.726	8.86252	6.24012	0.0124914	0.130606	up	19	0	0	0	50	0	0	0	0	0	10.8982	2.94167	2.94167	2.94167	11.0734	2.94167	2.94167	2.94167	2.94167	2.94167	chr16	80718434	80719026	-	hsa_circ_0004087
chr12	78443772	78443881	diffreps_peak_353868	8.179	109	chr12:78388583-78452895+	6.73639	6.62221e-09	1.01279e-06	down	hsa_circ_0099247	circBase	NM_014903	NAV3	exonic	1965		chr12:78388583-78452895+	7.63649	8.78469	6.14375	0.0131904	0.130606	up	20	0	0	0	42	0	0	0	0	0	10.9719	2.94167	2.94167	2.94167	10.8229	2.94167	2.94167	2.94167	2.94167	2.94167	chr12	78388582	78452895	+	hsa_circ_0099247
chr12	99640601	99640642	diffreps_peak_365478	7.64028	41	chr12:99638120-99640642-	6.0859	2.28937e-08	1.73647e-06	down	hsa_circ_0099689	circBase	NM_152788	ANKS1B	exonic	663		chr12:99638120-99640642-	6.58601	7.92836	4.29122	0.0383139	0.130606	up	0	0	0	35	0	0	0	0	0	0	2.94167	2.94167	2.94167	10.8383	2.94167	2.94167	2.94167	2.94167	2.94167	2.94167	chr12	99638119	99640642	-	hsa_circ_0099689
chr13	78320781	78320990	diffreps_peak_416969	5.1344	209	chr13:78293667-78320990+	5.66866	7.3383e-06	0.0001261	down	hsa_circ_0100928	circBase	NM_001040153	SLAIN1	exonic	632		chr13:78293667-78320990+	7.63649	8.78469	6.14375	0.0131904	0.130606	up	20	0	0	0	42	0	0	0	0	0	10.9719	2.94167	2.94167	2.94167	10.8229	2.94167	2.94167	2.94167	2.94167	2.94167	chr13	78293666	78320990	+	hsa_circ_0100928
chrX	37265461	37265512	diffreps_peak_1654818	6.86281	51	chrX:37245852-37285253+	3.83781	1.37149e-07	4.67712e-06	down	hsa_circ_0008077	circBase	NM_000950	PRRG1	exonic	303		chrX:37245852-37285253+	7.04363	8.28663	5.31385	0.0211599	0.130606	up	9	0	0	31	0	0	0	0	0	0	9.82667	2.94167	2.94167	10.664	2.94167	2.94167	2.94167	2.94167	2.94167	2.94167	chrX	37245851	37285253	+	hsa_circ_0008077
chrX	37285092	37285253	diffreps_peak_1654833	6.1426	161	chrX:37245852-37285253+	2.95934	7.20104e-07	1.66344e-05	down	hsa_circ_0008077	circBase	NM_000950	PRRG1	exonic	303		chrX:37245852-37285253+	7.04363	8.28663	5.31385	0.0211599	0.130606	up	9	0	0	31	0	0	0	0	0	0	9.82667	2.94167	2.94167	10.664	2.94167	2.94167	2.94167	2.94167	2.94167	2.94167	chrX	37245851	37285253	+	hsa_circ_0008077
chr3	17051165	17051680	diffreps_peak_977263	5.8799	515	chr3:17051166-17084441+	2.60142	1.31856e-06	2.77891e-05	down	hsa_circ_0122695	circBase	NM_015184	PLCL2	exonic	2767		chr3:17051166-17084441+	6.71961	8.02961	4.60881	0.031812	0.130606	up	3	0	26	0	0	0	0	0	0	0	8.26591	2.94167	10.7425	2.94167	2.94167	2.94167	2.94167	2.94167	2.94167	2.94167	chr3	17051165	17084441	+	hsa_circ_0122695
chr3	64142837	64143041	diffreps_peak_1009048	6.05908	204	chr3:64132506-64148805-	2.57967	8.72801e-07	1.95485e-05	down	hsa_circ_0124451	circBase	NM_198859	PRICKLE2	exonic	1516		chr3:64132506-64148805-	7.85663	8.97728	6.38485	0.0115124	0.130606	up	22	0	0	0	52	0	0	0	0	0	11.1089	2.94167	2.94167	2.94167	11.1298	2.94167	2.94167	2.94167	2.94167	2.94167	chr3	64132505	64148805	-	hsa_circ_0124451
chr21	38844985	38845000	diffreps_peak_933050	7.6694	15	chr21:38792601-38845182+	2.43659	2.14091e-08	1.68617e-06	down	hsa_circ_0005955	circBase	NM_101395	DYRK1A	exonic	283		chr21:38792601-38845182+	6.95705	8.21676	5.13946	0.0233914	0.130606	up	4	0	30	0	0	0	0	0	0	0	8.67192	2.94167	10.9481	2.94167	2.94167	2.94167	2.94167	2.94167	2.94167	2.94167	chr21	38792600	38845182	+	hsa_circ_0005955
chr3	17056241	17056403	diffreps_peak_977266	6.32938	162	chr3:17051166-17084441+	2.40332	4.68402e-07	1.16751e-05	down	hsa_circ_0122695	circBase	NM_015184	PLCL2	exonic	2767		chr3:17051166-17084441+	6.71961	8.02961	4.60881	0.031812	0.130606	up	3	0	26	0	0	0	0	0	0	0	8.26591	2.94167	10.7425	2.94167	2.94167	2.94167	2.94167	2.94167	2.94167	2.94167	chr3	17051165	17084441	+	hsa_circ_0122695
chr13	50505161	50505270	diffreps_peak_407598	8.27594	109	chr13:50502055-50505270-	2.391	5.29741e-09	9.12393e-07	down	hsa_circ_0100692	circBase	NM_020456	SPRYD7	exonic	284		chr13:50502055-50505270-	6.4398	7.81735	4.01188	0.0451853	0.130606	up	0	21	0	0	0	0	0	0	0	0	2.94167	10.6949	2.94167	2.94167	2.94167	2.94167	2.94167	2.94167	2.94167	2.94167	chr13	50502054	50505270	-	hsa_circ_0100692
chr3	64138857	64139020	diffreps_peak_1009046	6.28064	163	chr3:64132506-64148805-	2.38741	5.24033e-07	1.27869e-05	down	hsa_circ_0124451	circBase	NM_198859	PRICKLE2	exonic	1516		chr3:64132506-64148805-	7.85663	8.97728	6.38485	0.0115124	0.130606	up	22	0	0	0	52	0	0	0	0	0	11.1089	2.94167	2.94167	2.94167	11.1298	2.94167	2.94167	2.94167	2.94167	2.94167	chr3	64132505	64148805	-	hsa_circ_0124451
chr12	123262037	123262230	diffreps_peak_380613	7.3786	193	chr12:123262038-123265877+	2.31403	4.18216e-08	2.32051e-06	down	hsa_circ_0007708	circBase	NM_201435	CCDC62	exonic	360		chr12:123262038-123265877+	7.72668	8.86309	6.24095	0.0124856	0.130606	up	11	0	24	0	32	0	0	0	0	0	10.114	2.94167	10.6276	2.94167	10.4325	2.94167	2.94167	2.94167	2.94167	2.94167	chr12	123262037	123265877	+	hsa_circ_0007708
chr19	45783832	45783992	diffreps_peak_726308	6.60655	160	chr19:45781181-45783992+	2.25531	2.47431e-07	7.09851e-06	down	hsa_circ_0004440	circBase	NM_031417	MARK4	exonic	490		chr19:45781181-45783992+	6.69323	8.00947	4.54488	0.0330213	0.130606	up	0	0	30	0	0	0	0	0	0	0	2.94167	2.94167	10.9481	2.94167	2.94167	2.94167	2.94167	2.94167	2.94167	2.94167	chr19	45781180	45783992	+	hsa_circ_0004440
chr19	45781180	45781300	diffreps_peak_726306	9.48203	120	chr19:45781181-45783992+	2.08218	3.2959e-10	1.87827e-07	down	hsa_circ_0004440	circBase	NM_031417	MARK4	exonic	490		chr19:45781181-45783992+	6.69323	8.00947	4.54488	0.0330213	0.130606	up	0	0	30	0	0	0	0	0	0	0	2.94167	2.94167	10.9481	2.94167	2.94167	2.94167	2.94167	2.94167	2.94167	2.94167	chr19	45781180	45783992	+	hsa_circ_0004440
[truncated: 11 more columns]
