# Supplementary material for: Identification and characterization of N6‐methyladenosine modification of circRNAs in glioblastoma
Source: J Cell Mol Med. 2021 Jun 27;25(15):7204–17. doi: 10.1111/jcmm.16750 (PMC8335669; doi:10.1111/jcmm.16750)
Supplement: Supplementary file 7 — Tab S6 [file JCMM-25-7204-s001.xlsx]

## Sheet: Sheet1
Column A-R: differentially m6A results (fc cutoff: 2.0, pvalue cutoff: 0.00001) Column S-BD: differentially circRNA expression results (fc cutoff: 2.0, pvalue cutoff: 0.05) Column BE-BI: MACS peak results.
																														Table S6. Combined analysis of m6A-seq and RNA-seq data based on circRNAs(hypo-down)
differentially m6A results																		differentially circRNA expression results
chrom	txStart	txEnd	PeakID	score	Peak_length	circRNA	Foldchange	P_value	FDR	Regulation	circBaseID	source	best_transcript	GeneName	Catalog	predicted_sequence_length	circRNA_associated_diseases	CircRNAID	logFC	logCPM	F	PValue	FDR	regulation	A1.Input	A2.Input	A3.Input	A4.Input	A5.Input	B1.Input	B2.Input	B3.Input	B4.Input	B5.Input	A1.Input	A2.Input	A3.Input	A4.Input	A5.Input	B1.Input	B2.Input	B3.Input	B4.Input	B5.Input	chrom	txStart	txEnd	strand	circBaseID
chr9	103261046	103261156	diffreps_peak_1613648	7.31593	110	chr9:103261047-103279053+	3.98519	4.8314e-08	2.50606e-06	down	hsa_circ_0004425	circBase	NM_003692	TMEFF1	exonic	364		chr9:103261047-103279053+	-7.45351	8.63243	4.85215	0.0276155	0.130606	down	0	0	0	0	0	0	68	0	65	10	2.94167	2.94167	2.94167	2.94167	2.94167	2.94167	10.5648	2.94167	10.3824	9.02587	chr9	103261046	103279053	+	hsa_circ_0004425
chr2	163360952	163361167	diffreps_peak_834055	7.81048	215	chr2:163291708-163374668-	8.57648	1.54709e-08	1.46044e-06	down	hsa_circ_0117874	circBase	NM_033272	KCNH7	exonic	1491		chr2:163291708-163374668-	-6.81754	8.11237	3.95479	0.0467425	0.130606	down	0	0	0	0	0	0	0	0	65	16	2.94167	2.94167	2.94167	2.94167	2.94167	2.94167	2.94167	2.94167	10.3824	9.69594	chr2	163291707	163374668	-	hsa_circ_0117874
chr7	82763565	82764920	diffreps_peak_1433617	6.62461	1355	chr7:82763566-82764972-	35.6973	2.37351e-07	6.88259e-06	down	hsa_circ_0080941	circBase	NM_014510	PCLO	exonic	1407		chr7:82763566-82764972-	-7.74534	8.88384	5.13016	0.0235171	0.130606	down	0	0	0	0	0	0	0	111	0	54	2.94167	2.94167	2.94167	2.94167	2.94167	2.94167	2.94167	10.3896	2.94167	11.4414	chr7	82763565	82764972	-	hsa_circ_0080941
chr4	91230121	91230759	diffreps_peak_1133898	6.5481	638	chr4:91229395-91234198+	33.2382	2.83071e-07	7.86037e-06	down	hsa_circ_0127310	circBase	NM_207491	CCSER1	exonic	1550		chr4:91229395-91234198+	-7.11214	8.34826	4.44417	0.0350247	0.130606	down	0	0	0	0	0	0	119	0	0	0	2.94167	2.94167	2.94167	2.94167	2.94167	2.94167	11.369	2.94167	2.94167	2.94167	chr4	91229394	91234198	+	hsa_circ_0127310
chr4	91234013	91234198	diffreps_peak_1133902	7.32677	185	chr4:91229395-91234198+	24.1555	4.71227e-08	2.47521e-06	down	hsa_circ_0127310	circBase	NM_207491	CCSER1	exonic	1550		chr4:91229395-91234198+	-7.11214	8.34826	4.44417	0.0350247	0.130606	down	0	0	0	0	0	0	119	0	0	0	2.94167	2.94167	2.94167	2.94167	2.94167	2.94167	11.369	2.94167	2.94167	2.94167	chr4	91229394	91234198	+	hsa_circ_0127310
chr15	33446461	33447246	diffreps_peak_498246	6.1723	785	chr15:33445249-33447246-	19.7305	6.72518e-07	1.57134e-05	down	hsa_circ_0103284	circBase	NM_001277313	FMN1	exonic	1998		chr15:33445249-33447246-	-7.78354	8.91694	5.167	0.0230234	0.130606	down	0	0	0	0	0	33	56	190	0	0	2.94167	2.94167	2.94167	2.94167	2.94167	9.43679	10.2862	11.1616	2.94167	2.94167	chr15	33445248	33447246	-	hsa_circ_0103284
chr8	105105701	105105871	diffreps_peak_1541981	8.86022	170	chr8:105080740-105161076+	15.2168	1.3797e-09	4.60358e-07	down	hsa_circ_0005114	circBase	ENST00000408894	RIMS2	exonic	516		chr8:105080740-105161076+	-8.41275	9.48154	5.82566	0.015797	0.130606	down	0	0	0	0	0	0	67	65	68	56	2.94167	2.94167	2.94167	2.94167	2.94167	2.94167	10.5435	9.62343	10.4471	11.4937	chr8	105080739	105161076	+	hsa_circ_0005114
chr4	91229394	91229460	diffreps_peak_1133897	8.51269	66	chr4:91229395-91234198+	14.6233	3.0712e-09	7.04742e-07	down	hsa_circ_0127310	circBase	NM_207491	CCSER1	exonic	1550		chr4:91229395-91234198+	-7.11214	8.34826	4.44417	0.0350247	0.130606	down	0	0	0	0	0	0	119	0	0	0	2.94167	2.94167	2.94167	2.94167	2.94167	2.94167	11.369	2.94167	2.94167	2.94167	chr4	91229394	91234198	+	hsa_circ_0127310
chr3	182923909	182924002	diffreps_peak_1076266	9.77318	93	chr3:182923664-182925611-	13.0993	1.68585e-10	1.20666e-07	down	hsa_circ_0122934	circBase	ENST00000328913	MCF2L2	exonic	388		chr3:182923664-182925611-	-7.89986	9.01966	5.28245	0.0215448	0.130606	down	0	0	0	0	0	0	72	0	0	58	2.94167	2.94167	2.94167	2.94167	2.94167	2.94167	10.6468	2.94167	2.94167	11.5442	chr3	182923663	182925611	-	hsa_circ_0122934
chr18	21819241	21819346	diffreps_peak_665083	8.62028	105	chr18:21776089-21819346-	10.5938	2.39731e-09	6.21091e-07	down	hsa_circ_0108091	circBase	NM_018030	OSBPL1A	exonic	396		chr18:21776089-21819346-	-6.93442	8.20479	4.15612	0.0414887	0.130606	down	0	0	0	0	0	0	0	100	0	22	2.94167	2.94167	2.94167	2.94167	2.94167	2.94167	2.94167	10.24	2.94167	10.1517	chr18	21776088	21819346	-	hsa_circ_0108091
chr15	33445661	33445920	diffreps_peak_498244	6.29026	259	chr15:33445249-33447246-	9.63716	5.12551e-07	1.25553e-05	down	hsa_circ_0103284	circBase	NM_001277313	FMN1	exonic	1998		chr15:33445249-33447246-	-7.78354	8.91694	5.167	0.0230234	0.130606	down	0	0	0	0	0	33	56	190	0	0	2.94167	2.94167	2.94167	2.94167	2.94167	9.43679	10.2862	11.1616	2.94167	2.94167	chr15	33445248	33447246	-	hsa_circ_0103284
chr2	163291707	163292107	diffreps_peak_833978	8.40859	400	chr2:163291708-163374668-	9.56177	3.90309e-09	7.97467e-07	down	hsa_circ_0117874	circBase	NM_033272	KCNH7	exonic	1491		chr2:163291708-163374668-	-6.81754	8.11237	3.95479	0.0467425	0.130606	down	0	0	0	0	0	0	0	0	65	16	2.94167	2.94167	2.94167	2.94167	2.94167	2.94167	2.94167	2.94167	10.3824	9.69594	chr2	163291707	163374668	-	hsa_circ_0117874
chr2	163374239	163374580	diffreps_peak_834074	7.57915	341	chr2:163291708-163374668-	9.26884	2.63543e-08	1.85609e-06	down	hsa_circ_0117874	circBase	NM_033272	KCNH7	exonic	1491		chr2:163291708-163374668-	-6.81754	8.11237	3.95479	0.0467425	0.130606	down	0	0	0	0	0	0	0	0	65	16	2.94167	2.94167	2.94167	2.94167	2.94167	2.94167	2.94167	2.94167	10.3824	9.69594	chr2	163291707	163374668	-	hsa_circ_0117874
chr15	33446121	33446400	diffreps_peak_498245	6.63132	279	chr15:33445249-33447246-	8.64331	2.33712e-07	6.8041e-06	down	hsa_circ_0103284	circBase	NM_001277313	FMN1	exonic	1998		chr15:33445249-33447246-	-7.78354	8.91694	5.167	0.0230234	0.130606	down	0	0	0	0	0	33	56	190	0	0	2.94167	2.94167	2.94167	2.94167	2.94167	9.43679	10.2862	11.1616	2.94167	2.94167	chr15	33445248	33447246	-	hsa_circ_0103284
chr17	9850210	9850300	diffreps_peak_605593	8.35498	90	chr17:9843443-9850300-	7.14625	4.41586e-09	8.41407e-07	down	hsa_circ_0042079	circBase	NM_003644	GAS7	exonic	281		chr17:9843443-9850300-	-7.47361	8.64949	4.8715	0.0273075	0.130606	down	0	0	0	0	0	57	1	118	0	15	2.94167	2.94167	2.94167	2.94167	2.94167	10.2185	4.89939	10.4774	2.94167	9.60372	chr17	9843442	9850300	-	hsa_circ_0042079
chr15	33445248	33445540	diffreps_peak_498243	6.65224	292	chr15:33445249-33447246-	7.0597	2.22721e-07	6.5691e-06	down	hsa_circ_0103284	circBase	NM_001277313	FMN1	exonic	1998		chr15:33445249-33447246-	-7.78354	8.91694	5.167	0.0230234	0.130606	down	0	0	0	0	0	33	56	190	0	0	2.94167	2.94167	2.94167	2.94167	2.94167	9.43679	10.2862	11.1616	2.94167	2.94167	chr15	33445248	33447246	-	hsa_circ_0103284
chr9	88247781	88248240	diffreps_peak_1603513	8.16493	459	chr9:88190230-88248289-	6.96364	6.84021e-09	1.02845e-06	down	hsa_circ_0139171	circBase	NM_015239	AGTPBP1	exonic	2201		chr9:88190230-88248289-	-7.26806	8.47658	4.67296	0.030645	0.130606	down	0	0	0	0	0	0	1	0	5	55	2.94167	2.94167	2.94167	2.94167	2.94167	2.94167	4.89939	2.94167	6.77832	11.4678	chr9	88190229	88248289	-	hsa_circ_0139171
chrX	37892786	37893040	diffreps_peak_1655160	7.44962	254	chrX:37892787-37893261+	6.83978	3.55122e-08	2.13927e-06	down	hsa_circ_0140255	circBase	NM_138780	SYTL5	exonic	475		chrX:37892787-37893261+	-6.86019	8.14603	4.02936	0.0447192	0.130606	down	0	0	0	0	0	0	79	0	0	9	2.94167	2.94167	2.94167	2.94167	2.94167	2.94167	10.7801	2.94167	2.94167	8.87623	chrX	37892786	37893261	+	hsa_circ_0140255
chr17	9846437	9846553	diffreps_peak_605586	7.76742	116	chr17:9843443-9850300-	6.83758	1.70836e-08	1.52537e-06	down	hsa_circ_0042079	circBase	NM_003644	GAS7	exonic	281		chr17:9843443-9850300-	-7.47361	8.64949	4.8715	0.0273075	0.130606	down	0	0	0	0	0	57	1	118	0	15	2.94167	2.94167	2.94167	2.94167	2.94167	10.2185	4.89939	10.4774	2.94167	9.60372	chr17	9843442	9850300	-	hsa_circ_0042079
chr2	163302527	163302953	diffreps_peak_833992	6.83009	426	chr2:163291708-163374668-	6.62524	1.47879e-07	4.91565e-06	down	hsa_circ_0117874	circBase	NM_033272	KCNH7	exonic	1491		chr2:163291708-163374668-	-6.81754	8.11237	3.95479	0.0467425	0.130606	down	0	0	0	0	0	0	0	0	65	16	2.94167	2.94167	2.94167	2.94167	2.94167	2.94167	2.94167	2.94167	10.3824	9.69594	chr2	163291707	163374668	-	hsa_circ_0117874
[truncated: 11 more columns]
